# Supplementary material for: Confined migration promotes cancer metastasis through resistance to anoikis and increased invasiveness
Source: eLife. 2022 Mar 8;11:e73150. doi: 10.7554/eLife.73150 (PMC8903834; doi:10.7554/eLife.73150)
Supplement: Source data 1. [file elife-73150-data1.zip]

Archive with 69 entries (66 files):
- 2022 Fanfone et al. source data WB panels/
- 2022 Fanfone et al. source data WB panels/FigS2B source data ANNOTATED.pdf
- __MACOSX/
- __MACOSX/2022 Fanfone et al. source data WB panels/
- __MACOSX/2022 Fanfone et al. source data WB panels/._FigS2B source data ANNOTATED.pdf
- 2022 Fanfone et al. source data WB panels/FigS3C source data RAW.pdf
- __MACOSX/2022 Fanfone et al. source data WB panels/._FigS3C source data RAW.pdf
- 2022 Fanfone et al. source data WB panels/Fig2A source data ANNOTATED.pdf
- __MACOSX/2022 Fanfone et al. source data WB panels/._Fig2A source data ANNOTATED.pdf
- 2022 Fanfone et al. source data WB panels/.DS_Store
- __MACOSX/2022 Fanfone et al. source data WB panels/._.DS_Store
- 2022 Fanfone et al. source data WB panels/FigS2N source data RAW.pdf
- __MACOSX/2022 Fanfone et al. source data WB panels/._FigS2N source data RAW.pdf
- 2022 Fanfone et al. source data WB panels/FigS3H source data ANNOTATED.pdf
- __MACOSX/2022 Fanfone et al. source data WB panels/._FigS3H source data ANNOTATED.pdf
- 2022 Fanfone et al. source data WB panels/Fig2F source data ANNOTATED.pdf
- __MACOSX/2022 Fanfone et al. source data WB panels/._Fig2F source data ANNOTATED.pdf
- 2022 Fanfone et al. source data WB panels/Fig1k source data RAW.pdf
- __MACOSX/2022 Fanfone et al. source data WB panels/._Fig1k source data RAW.pdf
- 2022 Fanfone et al. source data WB panels/FigS2E source data ANNOTATED.pdf
- __MACOSX/2022 Fanfone et al. source data WB panels/._FigS2E source data ANNOTATED.pdf
- 2022 Fanfone et al. source data WB panels/FigS1P source data ANNOTATED.pdf
- __MACOSX/2022 Fanfone et al. source data WB panels/._FigS1P source data ANNOTATED.pdf
- 2022 Fanfone et al. source data WB panels/FigS3H source data RAW.pdf
- __MACOSX/2022 Fanfone et al. source data WB panels/._FigS3H source data RAW.pdf
- 2022 Fanfone et al. source data WB panels/FigS2A source data RAW.pdf
- __MACOSX/2022 Fanfone et al. source data WB panels/._FigS2A source data RAW.pdf
- 2022 Fanfone et al. source data WB panels/FigS2B source data RAW.pdf
- __MACOSX/2022 Fanfone et al. source data WB panels/._FigS2B source data RAW.pdf
- 2022 Fanfone et al. source data WB panels/FigS3K source data RAW.pdf
- __MACOSX/2022 Fanfone et al. source data WB panels/._FigS3K source data RAW.pdf
- 2022 Fanfone et al. source data WB panels/FigS2E source data RAW.pdf
- __MACOSX/2022 Fanfone et al. source data WB panels/._FigS2E source data RAW.pdf
- 2022 Fanfone et al. source data WB panels/FigS2F source data RAW.pdf
- __MACOSX/2022 Fanfone et al. source data WB panels/._FigS2F source data RAW.pdf
- 2022 Fanfone et al. source data WB panels/FigS2N source data ANNOTATED.pdf
- __MACOSX/2022 Fanfone et al. source data WB panels/._FigS2N source data ANNOTATED.pdf
- 2022 Fanfone et al. source data WB panels/Fig2A source data RAW.pdf
- __MACOSX/2022 Fanfone et al. source data WB panels/._Fig2A source data RAW.pdf
- 2022 Fanfone et al. source data WB panels/FigS2F source data ANNOTATED.pdf
- __MACOSX/2022 Fanfone et al. source data WB panels/._FigS2F source data ANNOTATED.pdf
- 2022 Fanfone et al. source data WB panels/FigS3C source data ANNOTATED.pdf
- __MACOSX/2022 Fanfone et al. source data WB panels/._FigS3C source data ANNOTATED.pdf
- 2022 Fanfone et al. source data WB panels/Fig2B source data RAW.pdf
- __MACOSX/2022 Fanfone et al. source data WB panels/._Fig2B source data RAW.pdf
- 2022 Fanfone et al. source data WB panels/FigS3K source data ANNOTATED.pdf
- __MACOSX/2022 Fanfone et al. source data WB panels/._FigS3K source data ANNOTATED.pdf
- 2022 Fanfone et al. source data WB panels/FigS1B source data ANNOTATED.pdf
- __MACOSX/2022 Fanfone et al. source data WB panels/._FigS1B source data ANNOTATED.pdf
- 2022 Fanfone et al. source data WB panels/Fig2J source data ANNOTATED.pdf
- __MACOSX/2022 Fanfone et al. source data WB panels/._Fig2J source data ANNOTATED.pdf
- 2022 Fanfone et al. source data WB panels/FigS1B source data RAW.pdf
- __MACOSX/2022 Fanfone et al. source data WB panels/._FigS1B source data RAW.pdf
- 2022 Fanfone et al. source data WB panels/Fig2B source data ANNOTATED.pdf
- __MACOSX/2022 Fanfone et al. source data WB panels/._Fig2B source data ANNOTATED.pdf
- 2022 Fanfone et al. source data WB panels/FigS2A source data ANNOTATED.pdf
- __MACOSX/2022 Fanfone et al. source data WB panels/._FigS2A source data ANNOTATED.pdf
- 2022 Fanfone et al. source data WB panels/Fig2F source data RAW.pdf
- __MACOSX/2022 Fanfone et al. source data WB panels/._Fig2F source data RAW.pdf
- 2022 Fanfone et al. source data WB panels/FigS1P source data RAW.pdf
- __MACOSX/2022 Fanfone et al. source data WB panels/._FigS1P source data RAW.pdf
- 2022 Fanfone et al. source data WB panels/Fig2J source data RAW.pdf
- __MACOSX/2022 Fanfone et al. source data WB panels/._Fig2J source data RAW.pdf
- 2022 Fanfone et al. source data WB panels/Fig2H source data RAW.pdf
- __MACOSX/2022 Fanfone et al. source data WB panels/._Fig2H source data RAW.pdf
- 2022 Fanfone et al. source data WB panels/Fig2H source data ANNOTATED.pdf
- __MACOSX/2022 Fanfone et al. source data WB panels/._Fig2H source data ANNOTATED.pdf
- 2022 Fanfone et al. source data WB panels/Fig1k source data ANNOTATED.pdf
- __MACOSX/2022 Fanfone et al. source data WB panels/._Fig1k source data ANNOTATED.pdf
