# Supplementary material for: Confined migration promotes cancer metastasis through resistance to anoikis and increased invasiveness
Source: eLife. 2022 Mar 8;11:e73150. doi: 10.7554/eLife.73150 (PMC8903834; doi:10.7554/eLife.73150)
Supplement: Source data 2. [file elife-73150-data2.zip]

Archive with 117 entries (114 files):
- Numerical data/
- Numerical data/Figure 1 G.xlsx
- __MACOSX/
- __MACOSX/Numerical data/
- __MACOSX/Numerical data/._Figure 1 G.xlsx
- Numerical data/Figure 2 figure supplement 1 E.xlsx
- __MACOSX/Numerical data/._Figure 2 figure supplement 1 E.xlsx
- Numerical data/Figure 2 figure supplement 1 I.xlsx
- __MACOSX/Numerical data/._Figure 2 figure supplement 1 I.xlsx
- Numerical data/Figure 2 N.xlsx
- __MACOSX/Numerical data/._Figure 2 N.xlsx
- Numerical data/Figure 1 figure supplement 1 L.xlsx
- __MACOSX/Numerical data/._Figure 1 figure supplement 1 L.xlsx
- Numerical data/Figure 3 K.xlsx
- __MACOSX/Numerical data/._Figure 3 K.xlsx
- Numerical data/Figure 1 figure supplement 1 M.xlsx
- __MACOSX/Numerical data/._Figure 1 figure supplement 1 M.xlsx
- Numerical data/Figure 2 figure supplement 1 H.xlsx
- __MACOSX/Numerical data/._Figure 2 figure supplement 1 H.xlsx
- Numerical data/Figure 1 J.xlsx
- __MACOSX/Numerical data/._Figure 1 J.xlsx
- Numerical data/Figure 3 figure supplement 1 C.xlsx
- __MACOSX/Numerical data/._Figure 3 figure supplement 1 C.xlsx
- Numerical data/Figure 2 C.xlsx
- __MACOSX/Numerical data/._Figure 2 C.xlsx
- Numerical data/Figure 1 F.xlsx
- __MACOSX/Numerical data/._Figure 1 F.xlsx
- Numerical data/Figure 2 figure supplement 1 D.xlsx
- __MACOSX/Numerical data/._Figure 2 figure supplement 1 D.xlsx
- Numerical data/Figure 4 E.xlsx
- __MACOSX/Numerical data/._Figure 4 E.xlsx
- Numerical data/Figure 1 M.xlsx
- __MACOSX/Numerical data/._Figure 1 M.xlsx
- Numerical data/Figure 1 figure supplement 1 J.xlsx
- __MACOSX/Numerical data/._Figure 1 figure supplement 1 J.xlsx
- Numerical data/Figure 2 figure supplement 1 C.xlsx
- __MACOSX/Numerical data/._Figure 2 figure supplement 1 C.xlsx
- Numerical data/Figure 1 figure supplement 1 F.xlsx
- __MACOSX/Numerical data/._Figure 1 figure supplement 1 F.xlsx
- Numerical data/Figure 2 D.xlsx
- __MACOSX/Numerical data/._Figure 2 D.xlsx
- Numerical data/Figure 3 A.xlsx
- __MACOSX/Numerical data/._Figure 3 A.xlsx
- Numerical data/Figure 2 E.xlsx
- __MACOSX/Numerical data/._Figure 2 E.xlsx
- Numerical data/Figure 1 figure supplement 1 G.xlsx
- __MACOSX/Numerical data/._Figure 1 figure supplement 1 G.xlsx
- Numerical data/Figure 4 C.xlsx
- __MACOSX/Numerical data/._Figure 4 C.xlsx
- Numerical data/Figure 3 M.xlsx
- __MACOSX/Numerical data/._Figure 3 M.xlsx
- Numerical data/Figure 1 L.xlsx
- __MACOSX/Numerical data/._Figure 1 L.xlsx
- Numerical data/Figure 3 N.xlsx
- __MACOSX/Numerical data/._Figure 3 N.xlsx
- Numerical data/Figure 3 figure supplement 1 J.xlsx
- __MACOSX/Numerical data/._Figure 3 figure supplement 1 J.xlsx
- Numerical data/Figure 1 figure supplement 1 H.xlsx
- __MACOSX/Numerical data/._Figure 1 figure supplement 1 H.xlsx
- Numerical data/Figure 2 J.xlsx
- __MACOSX/Numerical data/._Figure 2 J.xlsx
- Numerical data/Figure 2 figure supplement 1 M.xlsx
- __MACOSX/Numerical data/._Figure 2 figure supplement 1 M.xlsx
- Numerical data/Figure 1 O.xlsx
- __MACOSX/Numerical data/._Figure 1 O.xlsx
- Numerical data/Figure 3 B.xlsx
- __MACOSX/Numerical data/._Figure 3 B.xlsx
- Numerical data/Figure 3 figure supplement 1 F.xlsx
- __MACOSX/Numerical data/._Figure 3 figure supplement 1 F.xlsx
- Numerical data/Figure 1 figure supplement 1 D.xlsx
- __MACOSX/Numerical data/._Figure 1 figure supplement 1 D.xlsx
- Numerical data/Figure 2 figure supplement 1 A.xlsx
- __MACOSX/Numerical data/._Figure 2 figure supplement 1 A.xlsx
- Numerical data/Figure 4 A.xlsx
- __MACOSX/Numerical data/._Figure 4 A.xlsx
- Numerical data/Figure 1 figure supplement 1 E.xlsx
- __MACOSX/Numerical data/._Figure 1 figure supplement 1 E.xlsx
- Numerical data/Figure 2 G.xlsx
- __MACOSX/Numerical data/._Figure 2 G.xlsx
- Numerical data/Figure 2 figure supplement 1 L.xlsx
- __MACOSX/Numerical data/._Figure 2 figure supplement 1 L.xlsx
- Numerical data/Figure 1 N.xlsx
- __MACOSX/Numerical data/._Figure 1 N.xlsx
- Numerical data/Figure 1 figure supplement 1 I.xlsx
- __MACOSX/Numerical data/._Figure 1 figure supplement 1 I.xlsx
- Numerical data/Figure 3 O.xlsx
- __MACOSX/Numerical data/._Figure 3 O.xlsx
- Numerical data/Figure 4 figure supplement 1 A.xlsx
- __MACOSX/Numerical data/._Figure 4 figure supplement 1 A.xlsx
- Numerical data/Figure 3 D.xlsx
- __MACOSX/Numerical data/._Figure 3 D.xlsx
- Numerical data/Figure 1 E.xlsx
- __MACOSX/Numerical data/._Figure 1 E.xlsx
- Numerical data/Figure 2 figure supplement 1 G.xlsx
- __MACOSX/Numerical data/._Figure 2 figure supplement 1 G.xlsx
- Numerical data/Figure 3 H.xlsx
- __MACOSX/Numerical data/._Figure 3 H.xlsx
- Numerical data/Figure 1 figure supplement 1 N.xlsx
- __MACOSX/Numerical data/._Figure 1 figure supplement 1 N.xlsx
- Numerical data/Figure 2 L.xlsx
- __MACOSX/Numerical data/._Figure 2 L.xlsx
- Numerical data/Figure 2 figure supplement 1 K.xlsx
- __MACOSX/Numerical data/._Figure 2 figure supplement 1 K.xlsx
- Numerical data/Figure 1 I.xlsx
- __MACOSX/Numerical data/._Figure 1 I.xlsx
- Numerical data/Figure 2 figure supplement 1 J.xlsx
- __MACOSX/Numerical data/._Figure 2 figure supplement 1 J.xlsx
- Numerical data/Figure 1 figure supplement 1 O.xlsx
- __MACOSX/Numerical data/._Figure 1 figure supplement 1 O.xlsx
- Numerical data/Figure 3 P.xlsx
- __MACOSX/Numerical data/._Figure 3 P.xlsx
- Numerical data/Figure 1 D.xlsx
- __MACOSX/Numerical data/._Figure 1 D.xlsx
- Numerical data/Figure 2 A.xlsx
- __MACOSX/Numerical data/._Figure 2 A.xlsx
- Numerical data/Figure 3 E.xlsx
- __MACOSX/Numerical data/._Figure 3 E.xlsx
