# Supplementary material for: Confined migration promotes cancer metastasis through resistance to anoikis and increased invasiveness
Source: eLife. 2022 Mar 8;11:e73150. doi: 10.7554/eLife.73150 (PMC8903834; doi:10.7554/eLife.73150)
Supplement: Source data 2. [file elife-73150-data2.zip › Numerical data/Figure 1 figure supplement 1 M.xlsx]

## Sheet: Sheet1
	Control			8 μm transwell
Day 7	180.5	158.5	231	197.5	165	182
Day 14	240	235.5	288.5	401	272	366.5
