# Supplementary material for: Confined migration promotes cancer metastasis through resistance to anoikis and increased invasiveness
Source: eLife. 2022 Mar 8;11:e73150. doi: 10.7554/eLife.73150 (PMC8903834; doi:10.7554/eLife.73150)
Supplement: Source data 2. [file elife-73150-data2.zip › Numerical data/Figure 2 figure supplement 1 H.xlsx]

## Sheet: Sheet1
	Ctl				TNFα
NFκB Rep1	0.00242754	0.00245117	0.00215888	0.00249769	0.00574013	0.00582658	0.00758124	0.0079724
NFκB Rep2	0.0147067	0.0143579	0.0164887	0.0163368	0.0342845	0.0352077	0.0299749	0.0317578
