# Supplementary material for: Confined migration promotes cancer metastasis through resistance to anoikis and increased invasiveness
Source: eLife. 2022 Mar 8;11:e73150. doi: 10.7554/eLife.73150 (PMC8903834; doi:10.7554/eLife.73150)
Supplement: Source data 2. [file elife-73150-data2.zip › Numerical data/Figure 1 J.xlsx]

## Sheet: Sheet1
Ctl	CM d0	CM d3	CM d5	CM d7
1	1.62852	1.22438	1.08485	0.900825
1	1.42043	1.3084	0.977688	1.18704
1	1.74661	1.39464	0.906543	0.975281
