# Supplementary material for: Confined migration promotes cancer metastasis through resistance to anoikis and increased invasiveness
Source: eLife. 2022 Mar 8;11:e73150. doi: 10.7554/eLife.73150 (PMC8903834; doi:10.7554/eLife.73150)
Supplement: Source data 2. [file elife-73150-data2.zip › Numerical data/Figure 3 figure supplement 1 C.xlsx]

## Sheet: Sheet1
	Ctl			CM
H3K27Ac	1	1	1	0.39	0.48	0.53
H3K9me3	1	1	1	0.61	0.58	0.49
