# Supplementary material for: Confined migration promotes cancer metastasis through resistance to anoikis and increased invasiveness
Source: eLife. 2022 Mar 8;11:e73150. doi: 10.7554/eLife.73150 (PMC8903834; doi:10.7554/eLife.73150)
Supplement: Source data 2. [file elife-73150-data2.zip › Numerical data/Figure 1 F.xlsx]

## Sheet: Sheet1
	Ctl			CM
Day 7	131	191	216	341	359	294
Day 14	165	145	123	258	304	238
