# Supplementary material for: Confined migration promotes cancer metastasis through resistance to anoikis and increased invasiveness
Source: eLife. 2022 Mar 8;11:e73150. doi: 10.7554/eLife.73150 (PMC8903834; doi:10.7554/eLife.73150)
Supplement: Source data 2. [file elife-73150-data2.zip › Numerical data/Figure 2 figure supplement 1 D.xlsx]

## Sheet: Sheet1
	Ctl			CM
BIRC2	1	1	1	0.90594	1.03412	0.964702
BIRC3	1	1	1	0.688324	0.752675	0.742723
XIAP	1	1	1	0.855804	0.810455	0.632949
