# Supplementary material for: Confined migration promotes cancer metastasis through resistance to anoikis and increased invasiveness
Source: eLife. 2022 Mar 8;11:e73150. doi: 10.7554/eLife.73150 (PMC8903834; doi:10.7554/eLife.73150)
Supplement: Source data 2. [file elife-73150-data2.zip › Numerical data/Figure 1 M.xlsx]

## Sheet: Sheet1
	Ctl			CM			ActD
After CM	7453	8873	7370	7191	6671	7702	19656	15602	20536
Anoikis	39855	45199	40701	19595	23449	20462
