# Supplementary material for: Confined migration promotes cancer metastasis through resistance to anoikis and increased invasiveness
Source: eLife. 2022 Mar 8;11:e73150. doi: 10.7554/eLife.73150 (PMC8903834; doi:10.7554/eLife.73150)
Supplement: Source data 2. [file elife-73150-data2.zip › Numerical data/Figure 2 D.xlsx]

## Sheet: Sheet1
	Control			cIAP2
Day 7	268	204	211.5	218.5	184.5	187
Day 14	329	329	338	387.5	326.5	334.5
