# Supplementary material for: Confined migration promotes cancer metastasis through resistance to anoikis and increased invasiveness
Source: eLife. 2022 Mar 8;11:e73150. doi: 10.7554/eLife.73150 (PMC8903834; doi:10.7554/eLife.73150)
Supplement: Source data 2. [file elife-73150-data2.zip › Numerical data/Figure 2 E.xlsx]

## Sheet: Sheet1
	Control			XIAP
day 7	246	254.5	256	508	453	425.5
day 14	638.5	564.5	502	735.5	850	701
