# Supplementary material for: Confined migration promotes cancer metastasis through resistance to anoikis and increased invasiveness
Source: eLife. 2022 Mar 8;11:e73150. doi: 10.7554/eLife.73150 (PMC8903834; doi:10.7554/eLife.73150)
Supplement: Source data 2. [file elife-73150-data2.zip › Numerical data/Figure 1 figure supplement 1 G.xlsx]

## Sheet: Sheet1
Ctl	CM	H2O2
5.21164	4.96123	0.113348
5.29771	4.94169	0.11416
5.27272	4.95637	0.110465
