# Supplementary material for: Confined migration promotes cancer metastasis through resistance to anoikis and increased invasiveness
Source: eLife. 2022 Mar 8;11:e73150. doi: 10.7554/eLife.73150 (PMC8903834; doi:10.7554/eLife.73150)
Supplement: Source data 2. [file elife-73150-data2.zip › Numerical data/Figure 4 C.xlsx]

## Sheet: Sheet1
Ctl		CM
week 6	week 8	week 6	week 8
452.89	510.46	592.89	536
682.43	517.97	485.05	536.28
470.02	483.95	558.22	480.96
453.77	394.22	552.3	543.11
435.95	548.74	576.73	461.11
488.56	533.67	526.26	496.09
513.91	539.65	539	491.36
502.2	512.59	498.21	498.32
536.64	521.5	528.73	536.56
522.14	358.74	526.11	506.27
544.88	517.37	532.48	558.45
440.98	480.15	536.56	523.95
		603.19	586.17
		556.91	421.03
		525.59	423.98
