# Supplementary material for: Confined migration promotes cancer metastasis through resistance to anoikis and increased invasiveness
Source: eLife. 2022 Mar 8;11:e73150. doi: 10.7554/eLife.73150 (PMC8903834; doi:10.7554/eLife.73150)
Supplement: Source data 2. [file elife-73150-data2.zip › Numerical data/Figure 3 M.xlsx]

## Sheet: Sheet1
Control	clone 1	clone 2	clone 3
250	2150	2200	2350
280	2200	2300	2500
240	1800	2600	2400
460	1880	2000	2450
