# Supplementary material for: Confined migration promotes cancer metastasis through resistance to anoikis and increased invasiveness
Source: eLife. 2022 Mar 8;11:e73150. doi: 10.7554/eLife.73150 (PMC8903834; doi:10.7554/eLife.73150)
Supplement: Source data 2. [file elife-73150-data2.zip › Numerical data/Figure 3 figure supplement 1 J.xlsx]

## Sheet: Sheet1
Lamin A GFP	Ctl
39.7574	60.2426
47.2505	52.7495
43.6156	56.3844
38.537	61.463
