# Supplementary material for: Confined migration promotes cancer metastasis through resistance to anoikis and increased invasiveness
Source: eLife. 2022 Mar 8;11:e73150. doi: 10.7554/eLife.73150 (PMC8903834; doi:10.7554/eLife.73150)
Supplement: Source data 2. [file elife-73150-data2.zip › Numerical data/Figure 2 J.xlsx]

## Sheet: Sheet1
	Control			CM
NT	50	80	75	107	98.5	106.5
BV6	50	42	45	53	45	51.5
