# Supplementary material for: Confined migration promotes cancer metastasis through resistance to anoikis and increased invasiveness
Source: eLife. 2022 Mar 8;11:e73150. doi: 10.7554/eLife.73150 (PMC8903834; doi:10.7554/eLife.73150)
Supplement: Source data 2. [file elife-73150-data2.zip › Numerical data/Figure 2 figure supplement 1 M.xlsx]

## Sheet: Sheet1
Ctl	TNFα 6h	TNFα 24h
1	1.14106	1.49279
1	1.13948	1.46281
1	1.21434	1.47227
