# Supplementary material for: Confined migration promotes cancer metastasis through resistance to anoikis and increased invasiveness
Source: eLife. 2022 Mar 8;11:e73150. doi: 10.7554/eLife.73150 (PMC8903834; doi:10.7554/eLife.73150)
Supplement: Source data 2. [file elife-73150-data2.zip › Numerical data/Figure 1 O.xlsx]

## Sheet: Sheet1
Contr			200 Pa			400 Pa			600 Pa
247.5	206.5	129	125.5	122.5	89.5	121.5	109	104	111	120.5	115.5
