# Supplementary material for: Confined migration promotes cancer metastasis through resistance to anoikis and increased invasiveness
Source: eLife. 2022 Mar 8;11:e73150. doi: 10.7554/eLife.73150 (PMC8903834; doi:10.7554/eLife.73150)
Supplement: Source data 2. [file elife-73150-data2.zip › Numerical data/Figure 1 figure supplement 1 D.xlsx]

## Sheet: Sheet1
Ctl	CM	ActD
4.32	2.96	14.81
4.49	3.27	15.12
3.82	3.49	16.98
