# Supplementary material for: Confined migration promotes cancer metastasis through resistance to anoikis and increased invasiveness
Source: eLife. 2022 Mar 8;11:e73150. doi: 10.7554/eLife.73150 (PMC8903834; doi:10.7554/eLife.73150)
Supplement: Source data 2. [file elife-73150-data2.zip › Numerical data/Figure 2 figure supplement 1 L.xlsx]

## Sheet: Sheet1
	EV Ctl			EV CM			IkBSR Ctl			IkBSR CM
Day 7	248	270	241.5	434.5	438	354	335.5	351.5	260	755	616.5	575.5
Day 14	492.5	577	452	890	1026.5	958.5	667	711	567.5	1071.5	990.5	1086
