# Supplementary material for: Confined migration promotes cancer metastasis through resistance to anoikis and increased invasiveness
Source: eLife. 2022 Mar 8;11:e73150. doi: 10.7554/eLife.73150 (PMC8903834; doi:10.7554/eLife.73150)
Supplement: Source data 2. [file elife-73150-data2.zip › Numerical data/Figure 4 figure supplement 1 A.xlsx]

## Sheet: Sheet1
Ctl	CM
525.8	94.43
411.34	305.68
474.73	385.79
488.43	146.3
	393.28
