# Supplementary material for: Confined migration promotes cancer metastasis through resistance to anoikis and increased invasiveness
Source: eLife. 2022 Mar 8;11:e73150. doi: 10.7554/eLife.73150 (PMC8903834; doi:10.7554/eLife.73150)
Supplement: Source data 2. [file elife-73150-data2.zip › Numerical data/Figure 2 figure supplement 1 G.xlsx]

## Sheet: Sheet1
	Control	CM	+TNFalpha
Cell with cytosolic p65	221	135	12
Cells with nuclear p65	53	167	193
