# Supplementary material for: Confined migration promotes cancer metastasis through resistance to anoikis and increased invasiveness
Source: eLife. 2022 Mar 8;11:e73150. doi: 10.7554/eLife.73150 (PMC8903834; doi:10.7554/eLife.73150)
Supplement: Source data 2. [file elife-73150-data2.zip › Numerical data/Figure 2 L.xlsx]

## Sheet: Sheet1
CTL	cIAP1	CTL	XIAP
43.0948	56.9052	52.5929	47.4071
46.2905	53.7095	44.4558	55.5442
48.9024	51.0976	50.7475	49.2525
