# Supplementary material for: Confined migration promotes cancer metastasis through resistance to anoikis and increased invasiveness
Source: eLife. 2022 Mar 8;11:e73150. doi: 10.7554/eLife.73150 (PMC8903834; doi:10.7554/eLife.73150)
Supplement: Source data 2. [file elife-73150-data2.zip › Numerical data/Figure 2 figure supplement 1 J.xlsx]

## Sheet: Sheet1
	EV	EV/+TNFα	IKBSR	IKBSR/+TNFα
Cytosolic p65	275	68	337	341
Nuclear p65	37	298	11	51
