# Supplementary material for: Confined migration promotes cancer metastasis through resistance to anoikis and increased invasiveness
Source: eLife. 2022 Mar 8;11:e73150. doi: 10.7554/eLife.73150 (PMC8903834; doi:10.7554/eLife.73150)
Supplement: Source data 2. [file elife-73150-data2.zip › Numerical data/Figure 1 D.xlsx]

## Sheet: Sheet1
	Ctl			CM			Actinomycin D
Casp +ve cells (%)	1.61	1.6	1.66	1.29	1.15	1.14	26.36	28.47	21.17
